# Supplementary material for: The Accuracy of Three-Dimensional Soft Tissue Simulation in Orthognathic Surgery—A Systematic Review
Source: J Imaging. 2024 May 14;10(5):119. doi: 10.3390/jimaging10050119 (PMC11122049; doi:10.3390/jimaging10050119)
Supplement: Supplementary file 1 [file jimaging-10-00119-s001.zip]

Archive with 1 entries (1 files):
- jimaging-2965478-supplementary.pdf
